# Supplementary material for: Oleanolic Acid Modulates DNA Damage Response to Camptothecin Increasing Cancer Cell Death
Source: Int J Mol Sci. 2024 Dec 16;25(24):13475. doi: 10.3390/ijms252413475 (PMC11676975; doi:10.3390/ijms252413475)
Supplement: Supplementary file 1 [file ijms-25-13475-s001.zip]

Archive with 3 entries (3 files):
- ijms-3272451-supplementary legend.pdf
- Supplementary Figure S1.jpg
- Supplementary Figure S2.jpg
